# Supplementary material for: Genotype by Environment Interaction for Agro‐Morphological Traits and Grain Yield Stability in Barley ( Hordeum vulgare L.) Genotypes Using AMMI Analysis Under Acidic Soil Conditions in Ethiopia
Source: Plant Environ Interact. 2026 Jul 24;7(4):e70192. doi: 10.1002/pei3.70192 (PMC13398502; doi:10.1002/pei3.70192)
Supplement: Supplementary file 1 — Data S1: Data used for AMMI analysis. [file PEI3-7-e70192-s001.xls]

## Sheet: Sheet1
			Data used for AMMI analysis
Geno	Env	Rep	GY	AGBY	HI	SL	SN	PH	LN	TN	TW	DF	DM		Geno = Genotypes
G1	E1	1	3.46	8.23	0.42	7.9	28	110	4.23	3.17	44.54	57	108		GY = Grain yield (t/ha)
G2	E1	1	2.2	6.83	0.32	6.6	25.3	101.9	3.47	2.33	49.05	58	112		AGBY = Aboveground biological yield (t/ha)
G3	E1	1	3.01	7.58	0.4	6.8	23	100.2	2.86	2	46.55	55	107		HI = Harvest index
G4	E1	1	2.1	5.04	0.42	7	22.5	91.1	2.43	2.33	39.04	52	103		SL = Splike length (cm)
G5	E1	1	2.71	7.64	0.35	6.9	22.3	83.6	3.86	2	44.54	61	111		SN = Seeds/spike
G6	E1	1	2.18	5.04	0.43	7	21.7	89.2	3.62	2.17	36.54	55	108		PH = Plant height (cm)
G7	E1	1	2.28	6.5	0.35	7.1	26.5	95.3	2.92	2.33	36.04	54	108		LN= Number of leaves/plant
G8	E1	1	2.67	6.41	0.42	7.3	27.5	101.2	2.61	2.33	40.04	62	112		TN= Number of productive tillers/plant
G9	E1	1	3.31	7.68	0.43	4.6	31.7	95.6	3.29	2.5	45.05	80	134		TW =1000 seed weight (gm)
G10	E1	1	2.96	6.83	0.43	4.6	30.8	89.1	2.89	2.5	32.03	86	131		DF = Days to 50% flowering
G1	E1	2	3.28	9.29	0.35	7.9	27.2	107.4	3.76	3	40.54	57	108		DM = Days to 50% maturity
G2	E1	2	2.48	7.04	0.35	6.4	23.3	102.2	3.62	2.17	47.55	58	115		E = Environment (1 to 8)
G3	E1	2	2.89	6.92	0.42	6.8	23.4	101.5	3.36	1.83	46.55	55	105
G4	E1	2	2.14	4.71	0.45	7	23.3	90.1	2.86	2	39.04	53	103
G5	E1	2	2.96	7.43	0.4	7.1	21.7	82.2	3.5	2	46.55	60	114
G6	E1	2	2.04	5.88	0.35	6.1	19.2	88.3	3.63	1.67	36.04	56	107
G7	E1	2	2.48	5.83	0.42	7	22.2	95.3	3.36	1.83	36.04	56	111
G8	E1	2	2.71	6.98	0.39	6.4	21.5	101.8	2.89	2.17	36.54	60	115
G9	E1	2	3.26	7.28	0.45	5.4	35.9	98	3.33	3	41.04	84	130
G10	E1	2	2.75	6.26	0.44	4.6	39.4	90.2	3.04	2.33	32.03	84	129
G1	E1	3	3.51	8.96	0.39	8.3	28.8	109.6	3.68	3.17	42.04	57	110
G2	E1	3	2.57	8.26	0.31	6.4	23.7	102.2	2	1.82	52.05	58	115
G3	E1	3	2.98	7.43	0.4	6.3	21.5	100	4.53	1.83	44.04	55	100
G4	E1	3	2.16	5.63	0.38	6.5	19.5	91.2	3.05	1.83	39.04	53	100
G5	E1	3	3.18	7.96	0.4	7.4	23.8	84.8	3.68	2.17	46.05	60	111
G6	E1	3	2.18	5.46	0.4	7.1	22	90.2	3.18	2	35.54	55	101
G7	E1	3	2.66	7.13	0.37	6.9	26.3	97.8	3.38	2.17	39.54	54	111
G8	E1	3	2.95	6.63	0.45	7.6	24.3	99.9	3.38	2.33	36.54	62	109
G9	E1	3	3.66	8.68	0.42	5	35.8	95.9	3.5	2.67	35.54	77	132
G10	E1	3	3.13	7.38	0.42	4.6	36.8	87.3	3.34	2.83	32.03	82	132
G1	E2	1	3.79	8.63	0.44	7.33	26.89	105.11	3.05	3.5	40	55	110
G2	E2	1	2.36	7.11	0.33	7.22	26.33	98.33	3.15	2.17	52.99	57	109
G3	E2	1	3.21	7.04	0.46	6.44	23.67	99.44	3.67	2.5	52.49	52	106
G4	E2	1	2.54	5.63	0.45	7.67	23.11	92	4.55	1.83	48	50	101
G5	E2	1	3.25	8.25	0.39	8.67	26.67	94.56	4.23	2.17	54.49	59	110
G6	E2	1	2.54	5.5	0.46	7	23.67	96.67	4.33	2	37.5	54	102
G7	E2	1	2.67	7.5	0.36	7.67	25.78	99.34	4.14	2.33	39.5	53	109
G8	E2	1	2.88	7.58	0.38	7.44	24.33	90	3.79	2.33	42	61	112
G9	E2	1	3.65	9.08	0.4	6	39.78	93.89	4.21	3.17	38.5	78	137
G10	E2	1	3.38	8.13	0.42	5	43.22	81.22	3.3	3.33	34	84	130
G1	E2	2	3.79	8.88	0.43	8.44	31.67	105.11	3.79	3.17	44	56	103
G2	E2	2	2.51	7.07	0.35	6.11	23.22	98.25	4.36	2.33	47	57	110
G3	E2	2	3.21	7.88	0.41	6.67	21.89	97.44	4.44	2.67	52.09	54	106
G4	E2	2	2.26	5.79	0.39	7.89	24.89	92.33	4.57	2.33	46.5	53	103
G5	E2	2	3.16	7.54	0.42	7.78	27.44	91.33	4.75	2.67	50.54	58	110
G6	E2	2	2.21	5.67	0.39	7.67	24.22	96.22	4.67	2	38.5	54	100
G7	E2	2	2.63	6.52	0.4	7.89	26	96.22	5.38	2.17	37.05	54	109
G8	E2	2	3.14	7.47	0.42	7.22	23.78	90	4.21	2.33	42.75	60	112
G9	E2	2	3.58	8.13	0.44	5.78	43.44	94.11	3.75	3.33	37.4	82	133
G10	E2	2	3.13	6.81	0.46	5.11	39.56	83.44	4.69	2.67	32.65	82	127
G1	E2	3	3.71	8.31	0.45	8.44	31.22	104	4.3	3.33	41.5	55	108
G2	E2	3	2.54	7.69	0.33	7.22	27.44	99.1	4.46	2.17	54.49	57	113
G3	E2	3	3.13	7.27	0.43	6.67	22.78	100.44	5.5	2	53.49	52	100
G4	E2	3	2.23	5.13	0.43	7.44	24.33	90.67	4.93	2.5	47.5	50	96
G5	E2	3	3.13	7.54	0.41	7.67	24	90.78	4.2	2.5	47	59	110
G6	E2	3	2.21	5.29	0.42	7.22	24.78	96.78	5.33	2.5	38.5	54	99
G7	E2	3	2.75	7.04	0.39	7.33	28.89	96	5	2.33	39.5	54	109
G8	E2	3	3.04	6.75	0.45	7.22	25	91.22	3.59	2.83	42.5	60	111
G9	E2	3	3.83	8.08	0.47	6	43.22	94.11	4.12	3.17	39	82	131
G10	E2	3	2.88	7.98	0.36	4.67	37.22	81.78	4.14	3.67	34	85	128
G1	E3	1	3.38	8.09	0.42	9.17	35.67	113.83	6.4	2.8	40.56	64	133
G2	E3	1	2.34	8.75	0.32	6.5	25.67	99	5	2.8	49.07	66	135
G3	E3	1	3.21	7.43	0.43	7.67	24.67	102.5	6.4	2.2	49.37	62	129
G4	E3	1	2.43	6.25	0.39	6.67	25.33	96.5	5.2	2.2	45.06	58	125
G5	E3	1	3.34	8.75	0.38	8.67	31.5	111.83	7	2.4	47.07	69	133
G6	E3	1	2.66	6.46	0.38	8	28	104.83	6	2.2	42.56	60	130
G7	E3	1	2.88	7.46	0.37	8.67	31.33	105.33	7.6	2.4	43.06	62	130
G8	E3	1	3.08	8.75	0.35	8	28.33	111.83	7.6	3	43.06	66	134
G9	E3	1	3.88	9.58	0.45	7	48	102.5	11.2	3.6	44.56	91	150
G10	E3	1	4.08	9.54	0.47	5	64	96.5	9.2	2.8	33.05	92	153
G1	E3	2	3.52	8.23	0.42	9.33	36.67	113.33	7.8	2.4	40.06	65	126
G2	E3	2	2.83	8.19	0.31	6	23.67	100	6.6	2.4	51.57	66	131
G3	E3	2	3.29	9.04	0.42	7.67	27.83	104	6.2	2.4	49.07	60	128
G4	E3	2	2.73	6.88	0.4	7.83	25.33	97	4.8	2	44.41	63	126
G5	E3	2	3.52	8.75	0.4	8.67	31.83	112	7.4	2.6	48.57	68	135
G6	E3	2	2.71	6.46	0.39	8	27.33	105	5	2.2	46.06	64	128
G7	E3	2	2.79	8.46	0.35	8.67	29.83	104.67	7.6	2.2	41.06	63	132
G8	E3	2	3.36	8.77	0.38	8	28.33	112.33	8	2.6	43.56	65	136
G9	E3	2	3.61	8.75	0.41	7	49.33	105.67	11.2	3	43.56	92	145
G10	E3	2	3.58	8.15	0.4	5.5	56.67	96.33	9.8	3.2	33.05	89	150
G1	E3	3	3.54	9.08	0.4	9.33	36.67	114.33	8.8	2	44.01	65	130
G2	E3	3	2.79	8.29	0.33	6	25	101.5	4.6	1.6	49.57	66	135
G3	E3	3	3.49	6.87	0.45	7.67	24.67	103.83	5.4	1.5	50.07	63	129
G4	E3	3	3.01	7.08	0.42	9	25.33	98	5.8	2	45.06	61	122
G5	E3	3	3.29	7.96	0.41	8.67	33.67	111.33	7.6	2.4	47.42	67	133
G6	E3	3	2.54	7.95	0.38	8	28	104.83	5.6	2	40.06	63	128
G7	E3	3	3.13	9.29	0.34	8.67	31.33	106.17	7.2	2.2	40.91	61	132
G8	E3	3	3.26	8.96	0.36	8	28.33	110.67	7.8	2.8	42.56	69	132
G9	E3	3	3.71	8.38	0.39	7	49.33	100.17	10.4	3.8	43.71	87	150
G10	E3	3	4.03	9.22	0.44	5	50	96.67	9	3	36.85	92	151
G1	E4	1	3.5	8.25	0.42	9	37.14	115.57	10.6	3.6	45.56	62	133
G2	E4	1	2.38	6.92	0.36	6.43	26.57	100	6.6	1.8	53.57	64	134
G3	E4	1	3.42	8.48	0.4	7.86	25	113	6.8	2.8	52.57	59	127
G4	E4	1	2.55	6.61	0.43	10	28.43	105.57	6	2	46.57	57	124
G5	E4	1	3.43	9.43	0.36	8.29	28.71	116.14	10	3.4	50.07	66	131
G6	E4	1	2.69	8.5	0.32	9.57	27.86	112.29	7.8	2.8	46.06	61	128
G7	E4	1	3.12	9.08	0.37	8.29	34.71	109.57	8.2	2.4	38.3	60	130
G8	E4	1	3.42	9.69	0.35	8.86	29.14	112.29	9.4	3.2	46.06	68	133
G9	E4	1	4.29	8.81	0.49	7.43	50.57	108.29	15.6	4	47.57	85	148
G10	E4	1	4.14	9.01	0.43	5.43	64.57	102.29	11.6	3.8	39.05	91	151
G1	E4	2	3.63	9.19	0.41	9.14	34.14	113.43	10.2	3.4	44.51	63	124
G2	E4	2	2.75	7.23	0.36	7.29	29.29	97.14	6.4	2	50.62	64	129
G3	E4	2	3.24	8.73	0.39	9.43	27.14	110.14	7.6	2.4	50.07	61	127
G4	E4	2	2.84	6.38	0.45	9.71	25.71	107.14	7.4	2.2	47.57	60	124
G5	E4	2	3.42	8.83	0.37	10	32.86	116.71	9.8	3.4	54.08	65	131
G6	E4	2	2.73	8	0.34	9.43	28.29	112.71	8	2.8	46.16	61	128
G7	E4	2	2.84	8.31	0.37	7.57	29.71	108.14	8.8	3	44.56	61	130
G8	E4	2	3.45	10.23	0.37	8.43	29.14	113	8.6	3.2	44.06	64	133
G9	E4	2	3.79	9.01	0.42	6.86	49.14	105.43	15	4.2	47.57	89	143
G10	E4	2	3.88	9.35	0.4	6	55.43	103.71	11	4	35.05	86	148
G1	E4	3	3.63	8.52	0.41	9.14	35.14	115.43	11.6	3.4	44.06	63	129
G2	E4	3	2.67	7.14	0.37	7.29	29.29	97.14	7	1.8	48.07	64	134
G3	E4	3	3.5	8.13	0.41	9.43	28	110.14	7.8	2.8	52.07	61	127
G4	E4	3	3.04	6.43	0.43	9.71	26	104.14	7.4	2.4	47.07	60	122
G5	E4	3	3.33	9.94	0.35	10	32.71	116.71	9.8	3	48.07	65	131
G6	E4	3	2.5	6.93	0.36	9.43	28.43	112.29	7.8	2.6	46.57	62	128
G7	E4	3	3.26	7.01	0.4	7.57	29.57	107.57	8.4	2.8	48.07	60	130
G8	E4	3	3.41	8	0.4	8.43	28.86	113	8.8	2.8	43.06	68	132
G9	E4	3	4.06	8.79	0.46	7.14	51.29	107.29	16.8	4.6	48.07	85	148
G10	E4	3	4.07	9.31	0.48	6.14	57	102.14	11.4	3.6	37.65	92	147
G1	E5	1	1.92	5.02	0.38	7.6	25.5	80.4	3	2.1	39.64	60	115
G2	E5	1	0.94	3.28	0.31	4.6	21.5	59.2	1.88	1.6	45.65	62	112
G3	E5	1	1.68	4.75	0.35	4.2	13.4	69.3	2.63	1.7	42.63	60	110
G4	E5	1	0.86	3.75	0.24	4.5	15.6	62	2.38	1.4	37.74	56	110
G5	E5	1	0.9	3.76	0.28	4.8	15.8	54.2	2.25	1.5	37.64	61	115
G6	E5	1	1.25	4.49	0.28	3	14.8	48	2.63	1.6	32.52	56	110
G7	E5	1	1.68	5.04	0.33	6.4	16.6	68.2	2.75	1.7	35.07	58	116
G8	E5	1	1.3	4.59	0.28	6.4	14.7	60.6	2.38	1.8	36.64	64	116
G9	E5	1	2.07	5.28	0.39	5	40.5	78	3.25	2.8	39.09	87	140
G10	E5	1	1.84	3.76	0.39	5.8	41.9	71.2	2.88	2.6	31.51	81	140
G1	E5	2	1.98	5.06	0.39	6.2	24.6	79.5	3	2	37.08	60	115
G2	E5	2	1.28	4.04	0.3	4.4	20.1	59.5	2.25	1.5	44.32	62	112
G3	E5	2	1.8	5.41	0.33	5	15.9	69.3	2.75	1.8	42.63	58	110
G4	E5	2	1.01	4.19	0.29	4.3	11.5	63	1.88	1.4	37.74	55	110
G5	E5	2	0.91	3.65	0.29	4.2	14	53.9	2.25	1.4	37.43	61	115
G6	E5	2	0.97	3.75	0.26	4.2	10.7	49.3	2.13	1.5	32.07	55	110
G7	E5	2	1.59	5.18	0.31	4.6	11.7	68.2	2.63	2	35.07	58	116
G8	E5	2	1.18	4.58	0.28	5	13.6	59.8	2.25	1.1	33.52	66	116
G9	E5	2	2.01	5.37	0.37	5	45.6	74.9	4.13	2.5	39.53	89	146
G10	E5	2	1.9	5.12	0.37	4.8	44.4	70.5	3.75	2	31.51	88	145
G1	E5	3	1.85	5.13	0.36	6.9	23.8	79.5	3	2.2	38.42	60	115
G2	E5	3	0.96	3.64	0.29	4.5	20.3	58.8	2	1.5	42.33	63	112
G3	E5	3	1.47	3.94	0.37	4.6	15	68.1	2.25	1.6	40.4	60	110
G4	E5	3	1.01	3.3	0.3	4.9	13.1	62.1	2	1.4	37.74	56	110
G5	E5	3	1.08	3.37	0.28	4.5	13.6	53	2	1.4	35.98	61	115
G6	E5	3	0.98	3.52	0.28	3.6	13.4	48.4	2.25	1.6	34.63	56	110
G7	E5	3	1.39	4.86	0.27	5.5	11.3	67.1	2.5	1.8	39.19	58	116
G8	E5	3	1.43	4.41	0.3	5.7	13.2	60	2.13	1.5	33.52	60	116
G9	E5	3	1.9	5.26	0.35	5	43.5	78.7	2.25	2	35.63	82	140
G10	E5	3	1.75	6.15	0.34	5.3	42.5	71	2	2	33.51	83	135
G1	E6	1	3.23	8.67	0.37	8.4	32.6	103.6	3.38	3.2	41.3	56	112
G2	E6	1	1.92	5.58	0.34	6.5	28.6	97.6	2.63	2.3	52.29	60	110
G3	E6	1	2.79	6.92	0.39	5.8	25.6	94.1	3	2.8	50.23	50	106
G4	E6	1	2.04	5.38	0.38	7.4	24.7	82.2	2.75	2	43.9	50	106
G5	E6	1	2.08	5.67	0.37	9.4	26.3	89	2.88	2.4	50.19	55	115
G6	E6	1	2.44	6.09	0.4	8.2	25.4	91.1	2.88	2.8	39.25	50	102
G7	E6	1	2.79	7.29	0.38	8.4	31.9	96.7	3.13	3.1	38.8	56	109
G8	E6	1	2.52	6.46	0.39	9.4	24.9	93.4	3.13	2.4	41.41	60	116
G9	E6	1	3.88	8.88	0.44	7	53.9	88.5	3.75	3.4	43.72	80	140
G10	E6	1	2.97	8.17	0.4	6.2	52.7	82.2	4.13	3.2	33.71	80	135
G1	E6	2	3.14	8.38	0.38	8.2	30.2	104.6	3.5	3	41.83	56	112
G2	E6	2	2.38	6.54	0.36	6.1	27.1	96.6	2.88	2.7	46.1	60	110
G3	E6	2	2.88	7.42	0.39	7.2	24.6	93.3	3	2.7	51.89	50	106
G4	E6	2	2.23	6	0.38	8.7	22.6	82.8	2.88	2	42.4	51	106
G5	E6	2	2.1	6.58	0.38	8.6	25.5	90	3	2.3	46.24	55	115
G6	E6	2	2.07	5.34	0.39	7.2	26.4	92.9	2.88	2.8	40.1	50	102
G7	E6	2	2.68	6.87	0.41	8.5	27.7	96.1	3.13	3.1	38.35	56	109
G8	E6	2	2.35	5.83	0.4	9.2	26.6	92.9	3.5	2.3	40.46	60	116
G9	E6	2	3.34	8.29	0.35	6.6	60.1	93.6	4.25	3.4	44.89	80	137
G10	E6	2	2.97	8.58	0.3	7	49.2	83.2	4.63	3	35.57	77	134
G1	E6	3	3.03	8.38	0.36	8.6	31.2	103.8	3.13	3.1	40.9	56	110
G2	E6	3	1.73	5.13	0.34	5.7	27.2	96.5	2.75	2.1	51.79	60	112
G3	E6	3	2.96	7.54	0.39	8.2	24.2	94.6	3	2.9	53.29	50	104
G4	E6	3	1.79	4.46	0.4	7.7	24.3	82.4	2.88	2.1	43.4	51	104
G5	E6	3	2.33	5.96	0.39	8.6	25.9	90.5	2.63	2.4	42.7	55	115
G6	E6	3	2.08	5.19	0.4	7.2	26	91.5	2.88	2.4	37.9	50	102
G7	E6	3	2.97	8.05	0.37	8.5	28.6	96.4	3.25	2.6	38.8	56	109
G8	E6	3	2.68	6.58	0.38	8.3	25.8	92.7	2.75	2.8	42.21	60	116
G9	E6	3	3.48	8.45	0.46	6.3	50.8	89	3	3.4	38.89	83	147
G10	E6	3	2.97	7.38	0.42	6.3	50.5	82.4	2.38	3.2	33.22	84	138
G1	E7	1	3.11	7.5	0.41	8.5	29.43	95	3.17	2.71	38.84	60	125
G2	E7	1	1.92	5.35	0.36	5.5	22.43	87.63	2.57	1.71	49.2	60	139
G3	E7	1	2.2	5.25	0.42	7.38	22.86	92.88	3.2	2	47.24	55	121
G4	E7	1	2.05	5.37	0.38	7.25	22.86	86.38	3.03	2	44.6	55	116
G5	E7	1	2.04	6.04	0.34	8.5	28.43	87.75	2.8	1.86	46.64	60	127
G6	E7	1	2.46	6.83	0.36	7.63	25	91.25	2.26	1.86	42.02	58	122
G7	E7	1	2.8	6.63	0.42	7.63	30	92.75	3.33	2.29	40	60	128
G8	E7	1	2.31	6.42	0.36	7.75	25	91.88	2.48	2.14	40.2	65	130
G9	E7	1	3.61	8.88	0.4	6.25	51.57	97.5	3.41	3.29	48.8	80	149
G10	E7	1	3.57	8.17	0.41	4.75	45.71	88.75	3.29	2.43	38.88	77	146
G1	E7	2	3.23	7.83	0.41	8	30.29	94	3.33	2.57	39.26	60	125
G2	E7	2	1.72	5.08	0.34	6.75	21.57	85.88	2.26	1.86	47.6	60	138
G3	E7	2	2.5	6.67	0.37	7.63	25	92.88	2.8	1.86	47.8	55	120
G4	E7	2	1.96	5.25	0.37	7.25	24.86	86.5	2.58	1.86	44.2	55	115
G5	E7	2	1.9	5.63	0.34	6.88	26	86.38	2.68	1.71	48.36	60	127
G6	E7	2	2.35	6.17	0.38	7	25.57	90	2.5	2	43.2	57	122
G7	E7	2	3.09	6.92	0.45	8	28.29	92	3.36	2.43	39.36	60	128
G8	E7	2	2.37	6.33	0.37	7.88	25.29	90.13	2.91	2	41.02	62	133
G9	E7	2	3.74	8.68	0.46	6.25	51.71	99.38	4.56	3.43	50.6	86	148
G10	E7	2	2.99	8.42	0.38	5.63	54	88.63	4.43	3.71	45.6	77	148
G1	E7	3	3.05	7.25	0.42	8.25	30.29	94.25	3.21	2.43	40.6	60	124
G2	E7	3	1.76	5.29	0.33	6	20.43	86.5	2.26	1.86	47.4	60	136
G3	E7	3	2.38	5.83	0.41	7.38	24.14	90.38	2.52	2.14	47.4	55	119
G4	E7	3	2.07	5.54	0.37	7.13	21.43	87.13	2.9	1.86	44	55	113
G5	E7	3	1.84	5.21	0.35	7.88	27.71	86.5	2.48	1.71	49.2	60	127
G6	E7	3	2.23	6.17	0.36	7.75	24.71	91	2.8	2	44.2	58	122
G7	E7	3	2.92	7.17	0.41	7.75	31.43	92.88	2.89	2.29	40	60	129
G8	E7	3	2.33	6.33	0.37	7.88	22.29	91.75	1.96	2.14	42.64	63	127
G9	E7	3	3.22	9.25	0.33	6.38	47.29	93.75	2.33	3	43.02	80	147
G10	E7	3	2.99	7.17	0.43	4.5	40.29	87.38	2.02	2	34.08	80	137
G1	E8	1	3.86	10.25	0.38	8.63	34	103.6	3.53	3	41.26	57	121
G2	E8	1	2.48	7.08	0.35	6.63	25.17	97.6	3	2.8	51.42	60	129
G3	E8	1	3.73	9.5	0.39	7.63	29.83	94.1	3.38	2.8	48.64	56	119
G4	E8	1	3.37	8.79	0.38	8.38	26.67	82.2	3.22	1.8	46.18	51	115
G5	E8	1	2.99	8.13	0.37	7.13	25.33	90	3.08	3	48.8	60	127
G6	E8	1	3.21	8.83	0.36	8	28.67	91.1	2.47	3	42.8	60	122
G7	E8	1	3.64	10.46	0.35	8.13	28.33	96.7	3.92	2.6	40.06	60	127
G8	E8	1	3.24	9.71	0.33	7	27	92.4	3.42	2.4	41.4	64	130
G9	E8	1	4.43	10.88	0.41	6.88	59.67	86.5	4	3.2	44.42	76	142
G10	E8	1	3.74	10.42	0.36	5.13	57.5	82.2	3.53	3	38.02	80	146
G1	E8	2	3.8	9.75	0.39	8.38	33.33	103.6	3.64	2.8	41.64	58	112
G2	E8	2	2.81	8	0.35	5.5	26.17	96.6	2.13	3	49	60	124
G3	E8	2	3.31	8.75	0.38	8.25	29.17	93.3	3.25	3	48.28	55	119
G4	E8	2	3.83	9.29	0.41	7.88	26.17	82.8	3.18	1.7	45.4	53	115
G5	E8	2	3.02	8.42	0.36	7.5	27.67	89	3.07	2.8	49.1	58	127
G6	E8	2	2.96	9.42	0.31	7.75	27	92.9	3.52	3	43	58	122
G7	E8	2	3.41	10.96	0.31	8.5	29.33	96.1	3.38	2.6	40.66	58	127
G8	E8	2	3.02	9.04	0.33	8.25	25.67	92.9	3.31	3	42.4	60	130
G9	E8	2	4.68	10.93	0.43	6.25	61.17	90.6	4.35	3.4	48.2	77	137
G10	E8	2	4.33	11.25	0.39	4.75	59.17	83.2	3.93	3.5	44.22	78	143
G1	E8	3	3.95	9.58	0.41	8.38	32.83	104.8	3.74	3.1	40.8	56	117
G2	E8	3	2.42	8.42	0.29	6	25.5	96.5	2.33	3	47.22	60	129
G3	E8	3	3.68	10.17	0.36	7.88	28.33	94.6	3.17	2.9	48.08	55	119
G4	E8	3	3.29	8.71	0.38	7.75	24.33	82.4	3.16	1.9	45.88	53	113
G5	E8	3	2.87	8.5	0.34	7.13	26	90.5	3.25	3	49.4	60	127
G6	E8	3	3.17	9.42	0.34	8	25.17	91.5	3.25	2.8	45.92	60	122
G7	E8	3	3.61	9.33	0.39	8.38	28	96.4	3.23	2.6	41	56	127
G8	E8	3	2.93	9.04	0.32	8.13	28	93.7	2.07	3	41.8	61	129
G9	E8	3	4.47	10.75	0.42	6.38	62	94	4.94	3.4	40.2	77	142
G10	E8	3	3.84	9.96	0.39	6.1	50.17	82.4	3.88	2.5	34.3	80	142
